# Supplementary material for: Prognostic Role of Survivin and Macrophage Infiltration Quantified on Protein and mRNA Level in Molecular Subtypes Determined by RT-qPCR of KRT5, KRT20, and ERBB2 in Muscle-Invasive Bladder Cancer Treated by Adjuvant Chemotherapy
Source: Int J Mol Sci. 2020 Oct 8;21(19):7420. doi: 10.3390/ijms21197420 (PMC7582791; doi:10.3390/ijms21197420)
Supplement: Supplementary file 1 [file ijms-21-07420-s001.zip]

Archive with 14 entries (13 files):
- supplementary figures Figure S1-S13/
- supplementary figures Figure S1-S13/figS01.jpg
- supplementary figures Figure S1-S13/figS02.jpg
- supplementary figures Figure S1-S13/figS03.jpg
- supplementary figures Figure S1-S13/figS04.jpg
- supplementary figures Figure S1-S13/figS05.jpg
- supplementary figures Figure S1-S13/figS06.jpg
- supplementary figures Figure S1-S13/figS07.jpg
- supplementary figures Figure S1-S13/figS08.jpg
- supplementary figures Figure S1-S13/figS09.jpg
- supplementary figures Figure S1-S13/figS10.JPG
- supplementary figures Figure S1-S13/figS11.jpg
- supplementary figures Figure S1-S13/figS12.jpg
- supplementary figures Figure S1-S13/figS13.jpg
